# Supplementary material for: A Needs-Based Analysis of Teaching on Vaccinations and COVID-19 in German Medical Schools
Source: Vaccines (Basel). 2022 Jun 19;10(6):975. doi: 10.3390/vaccines10060975 (PMC9228741; doi:10.3390/vaccines10060975)
Supplement: Supplementary file 1 [file vaccines-10-00975-s001.zip]

Archive with 3 entries (3 files):
- File S1.pdf
- File S2.pdf
- Table S1.xlsx
